# Supplementary material for: Thermodynamic Evaluation of Novel 1,2,4-Triazolium Alanine Ionic Liquids as Sustainable Heat-Transfer Media
Source: Molecules. 2024 Nov 5;29(22):5227. doi: 10.3390/molecules29225227 (PMC11596503; doi:10.3390/molecules29225227)
Supplement: Supplementary file 1 [file molecules-29-05227-s001.zip]

Archive with 1 entries (1 files):
- molecules-3237963-supplementary.pdf
